# Supplementary material for: Quantitation of a Urinary Profile of Biomarkers in Gaucher Disease Type 1 Patients Using Tandem Mass Spectrometry
Source: Diagnostics (Basel). 2022 Jun 8;12(6):1414. doi: 10.3390/diagnostics12061414 (PMC9221757; doi:10.3390/diagnostics12061414)
Supplement: Supplementary file 1 [file diagnostics-12-01414-s001.zip]

Archive with 13 entries (10 files):
- diagnostics-1715692-supplementary/
- diagnostics-1715692-supplementary/Supp Figure en PDF/
- diagnostics-1715692-supplementary/Supp Figure en PDF/Supplemental Figure S1.pdf
- diagnostics-1715692-supplementary/Supp Figure en PDF/Supplemental Figure S2.pdf
- diagnostics-1715692-supplementary/Supp Figure en PDF/Supplemental Figure S3.pdf
- diagnostics-1715692-supplementary/Supp Tables en Excel/
- diagnostics-1715692-supplementary/Supp Tables en Excel/Supp Table S1.xlsx
- diagnostics-1715692-supplementary/Supp Tables en Excel/Supp Table S2.xlsx
- diagnostics-1715692-supplementary/Supp Tables en Excel/Supp Table S3.xlsx
- diagnostics-1715692-supplementary/Supp Tables en Excel/Supp Table S4.xlsx
- diagnostics-1715692-supplementary/Supp Tables en Excel/Supp Table S5.xlsx
- diagnostics-1715692-supplementary/Supp Tables en Excel/Supp Table S6.xlsx
- diagnostics-1715692-supplementary/Supp Tables en Excel/Supp Table S7.xlsx
