# Supplementary material for: Quantitation of a Urinary Profile of Biomarkers in Gaucher Disease Type 1 Patients Using Tandem Mass Spectrometry
Source: Diagnostics (Basel). 2022 Jun 8;12(6):1414. doi: 10.3390/diagnostics12061414 (PMC9221757; doi:10.3390/diagnostics12061414)
Supplement: Supplementary file 1 [file diagnostics-12-01414-s001.zip › diagnostics-1715692-supplementary/Supp Tables en Excel/Supp Table S1.xlsx]

## Sheet: Feuil1
Supplementary Table S1. Creatinine quantification parameters using an Acquity UPLC coupled to a Synapt G1 TOF-MS.
Parameters	Description
Chromatographic parameters
HPLC Column	BEH HILIC
Column Dimension	2.1x 500 mm
Particle Size	1.7 μm
Weak Wash Solvent	ACN
Strong Wash Solvent	H2O
Injection Mode	Partial Loop
Injection Volume	2 μl
Mobile Phase A	ACN
Mobile Phase B	99.5:0.5 H2O:FA + 50 mM Amm. Form.
Flow rate	0.5 ml/min
Gradient	0 ® 1 min: 5%
(% Mobile Phase B)	1 ® 3 min: 5 ® 85% (linear gradiant)
	3 ® 5 min: 85 ® 50% (linear gradiant)
	5 ® 6 min: 50%
	6 ® 7 min: 50 ® 5% (linear gradiant)
	7 ® 10 min: 5%
Mass spectrometry parameters
Scan Mode	MS-TOF
Ionization Mode	ESI
Polarity	Positive
Analyzer Mode	V
Dynamic Range	Extended
Capillary Voltage	2.0 kV
Sampling Cone Voltage	25 V
Extraction Cone Voltage	5.0 V
Source Temperature	150°C
Desolvation Temperature	450°C
Cone Gas Flow	30 l/h
Desolvation Gas Flow	700 l/h
Trap Collision Energy	6.0 V
Transfer Collision Energy	4.0 V
Data Format	Centroid
Mass Range	50 to 1000 Da
Scan Time	0.2 s
