# Supplementary material for: Quantitation of a Urinary Profile of Biomarkers in Gaucher Disease Type 1 Patients Using Tandem Mass Spectrometry
Source: Diagnostics (Basel). 2022 Jun 8;12(6):1414. doi: 10.3390/diagnostics12061414 (PMC9221757; doi:10.3390/diagnostics12061414)
Supplement: Supplementary file 1 [file diagnostics-12-01414-s001.zip › diagnostics-1715692-supplementary/Supp Tables en Excel/Supp Table S2.xlsx]

## Sheet: Feuil1
Supplementary Table S2. MS-TOF Parameters used for fragmentation tests of lyso-Gb1 analogs -12 and +16 Da
Mass Spectrometry Parameters		Lock Mass Parameters
Scan Mode	MS-TOF	Compound	Terfenadine
Ionization Mode	ESI	Concentration	12.5 nM
Polarity	Positive	Exact Mass	472.3215 Da
Analyzer Mode	V	Solvent	94.5:5:0.5 H2O:ACN:FA
Dynamic Range	Extended	Scan Time	0.5 s
Capillary Voltage	1.4 kV	Interval	5.0 s
Sampling Cone Voltage	10 V	Sampling Cone Voltage	5 V
Extraction Cone Voltage	5.0 V	Trap Collision Energy	10 V
Source Temperature	150°C	Mass Window	+/- 0.2 Da
Desolvation Temperature	450°C	Scan Average	3
Cone Gas Flow	30 l/h
Desolvation Gas Flow	700 l/h
Trap Collision Energy	4.0 V
Transfer Collision Energy	2.0 V
Data Format	Centroid
Mass Range	50 to 1000 Da
