# Supplementary material for: Quantitation of a Urinary Profile of Biomarkers in Gaucher Disease Type 1 Patients Using Tandem Mass Spectrometry
Source: Diagnostics (Basel). 2022 Jun 8;12(6):1414. doi: 10.3390/diagnostics12061414 (PMC9221757; doi:10.3390/diagnostics12061414)
Supplement: Supplementary file 1 [file diagnostics-12-01414-s001.zip › diagnostics-1715692-supplementary/Supp Tables en Excel/Supp Table S3.xlsx]

## Sheet: Feuil1
Supplementary Table S3. Low (LQC), medium (MQC), and high (HQC) quality control samples precision and accuracy results for intra- and interday analyses
	Precision (RSD%)						Accuracy (Bias%)
	Intraday (n=5)			Interday (n=5)			Intraday (n=5)			Interday (n=5)
Analyte	LQC	MQC	HQC	LQC	MQC	HQC	LQC	MQC	HQC	LQC	MQC	HQC
Lyso-Gb1	0.8	4.2	3.7	7.0	4.4	4.2	4.0	3.7	3.8	5.4	3.7	3.3
Creatinine	3.1	1.4	1.6	8.2	1.7	1.8	2.6	4.9	1.6	6.6	4.8	1.5
