# Supplementary material for: Quantitation of a Urinary Profile of Biomarkers in Gaucher Disease Type 1 Patients Using Tandem Mass Spectrometry
Source: Diagnostics (Basel). 2022 Jun 8;12(6):1414. doi: 10.3390/diagnostics12061414 (PMC9221757; doi:10.3390/diagnostics12061414)
Supplement: Supplementary file 1 [file diagnostics-12-01414-s001.zip › diagnostics-1715692-supplementary/Supp Tables en Excel/Supp Table S4.xlsx]

## Sheet: Feuil1
Supplementary Table S4. Stability lyso-Gb1 of in urine samples expressed in bias (%) after 24 hours, 48 hours, 1 week, and 1 month at -30°C, 4°C, and 22°C
	Stability Duration
Temperature	24 hours			48 hours			1 week			1 month
	LQC	MQC	HQC	LQC	MQC	HQC	LQC	MQC	HQC	LQC	MQC	HQC
-30°C	3.9	6.2	4.1	6.8	1.9	4.8	-4.9	6.7	7.1	5.2	3.4	1.9
4°C	3.3	-2.7	-3.9	-1.2	3.5	8.8	-11.3	5.7	3.0	-	-	-
22°C	6.0	3.9	6.2	8.9	-6.1	4.0	16.1	-12.9	-15.6	-	-	-
