# Supplementary material for: Quantitation of a Urinary Profile of Biomarkers in Gaucher Disease Type 1 Patients Using Tandem Mass Spectrometry
Source: Diagnostics (Basel). 2022 Jun 8;12(6):1414. doi: 10.3390/diagnostics12061414 (PMC9221757; doi:10.3390/diagnostics12061414)
Supplement: Supplementary file 1 [file diagnostics-12-01414-s001.zip › diagnostics-1715692-supplementary/Supp Tables en Excel/Supp Table S5.xlsx]

## Sheet: Feuil1
Supplementary Table S5. Stability creatinine of in urine samples expressed in bias (%) after 24 hours, 48 hours, 1 week, and 1 month at -30°C, 4°C, and 22°C
	Stability Duration
Temperature	24 hours			48 hours			1 week			1 month
	LQC	MQC	HQC	LQC	MQC	HQC	LQC	MQC	HQC	LQC	MQC	HQC
-30°C	5.7	3.9	1.2	2.9	4.3	6.1	-4.8	6.9	-2.6	-5.4	-3.2	8.1
4°C	8.4	-2.7	-0.7	5.5	2.2	7.3	3.9	-4.4	5.2	-	-	-
22°C	2.2	4.6	2.1	-7.1	-6.1	3.8	7.8	7.2	-6.3	-	-	-
