# Supplementary material for: Quantitation of a Urinary Profile of Biomarkers in Gaucher Disease Type 1 Patients Using Tandem Mass Spectrometry
Source: Diagnostics (Basel). 2022 Jun 8;12(6):1414. doi: 10.3390/diagnostics12061414 (PMC9221757; doi:10.3390/diagnostics12061414)
Supplement: Supplementary file 1 [file diagnostics-12-01414-s001.zip › diagnostics-1715692-supplementary/Supp Tables en Excel/Supp Table S6.xlsx]

## Sheet: Feuil1
Supplementary Table S6. Calculated biomarker p-values in treated, untreated severe, and attenuated GD patients as well as healthy controls using the non-parametric Mann-Whitney U test.
Group comparison		Biomarker p-values
	Analog	Analog	Analog	Analog	Analog	Analog	Analog	Analog	Analog	Analog
	-28 Da	-26 Da	-12 Da (A)	-12 Da (B)	+2 Da	+14 Da	+16 Da (A)	+16 Da (B)	+30 Da	+32 Da
Control/Untreated	< 0.001*	< 0.001*	< 0.001*	< 0.001*	< 0.001*	< 0.001*	< 0.001*	< 0.001*	< 0.001*	< 0.001*
Control/Treated	< 0.001*	< 0.001*	< 0.001*	< 0.001*	< 0.001*	< 0.001*	< 0.001*	< 0.001*	< 0.001*	< 0.001*
Treated/Untreated	< 0.001*	0.027	0.035	< 0.001*	0.015	0.009*	0.027	0.053	0.023	0.006*
