# Supplementary material for: Quantitation of a Urinary Profile of Biomarkers in Gaucher Disease Type 1 Patients Using Tandem Mass Spectrometry
Source: Diagnostics (Basel). 2022 Jun 8;12(6):1414. doi: 10.3390/diagnostics12061414 (PMC9221757; doi:10.3390/diagnostics12061414)
Supplement: Supplementary file 1 [file diagnostics-12-01414-s001.zip › diagnostics-1715692-supplementary/Supp Tables en Excel/Supp Table S7.xlsx]

## Sheet: Feuil1
Supplementary Table S7. Calculated biomarker p-values in treated, untreated severe, and attenuated GD patients as well as healthy controls using the non-parametric Mann-Whitney U test.
Group comparison	Biomarker p-values
	Lyso-Gb1	Polycyclic Analog	Polycyclic Analog	Polycyclic Analog	Polycyclic Analog
		362 Da	366 Da	390 Da	394 Da
Control/Untreated	< 0.001*	< 0.001*	< 0.001*	< 0.001*	< 0.001*
Control/Treated	< 0.001*	< 0.001*	< 0.001*	< 0.001*	< 0.001*
Treated/Untreated	0.004*	0.031	0.047	0.232	0.005*
Statistical significance was established at p < 0.01
(*) Shows a statistically significant difference between compared datasets
